# Supplementary material for: Characterization of Cell-Bound CA125 on Immune Cell Subtypes of Ovarian Cancer Patients Using a Novel Imaging Platform
Source: Cancers (Basel). 2021 Apr 25;13(9):2072. doi: 10.3390/cancers13092072 (PMC8123299; doi:10.3390/cancers13092072)
Supplement: Supplementary file 1 [file cancers-13-02072-s001.zip]

Archive with 1 entries (1 files):
- cancers-1132835-supplementary.pdf
